# Supplementary material for: Comparative mitogenome analyses of twelve non-biting flies and provide insights into the phylogeny of Chironomidae (Diptera: Culicomorpha)
Source: Sci Rep. 2023 Jun 6;13:9200. doi: 10.1038/s41598-023-36227-9 (PMC10244353; doi:10.1038/s41598-023-36227-9)
Supplement: Supplementary file 1 — Supplementary Information 1. [file 41598_2023_36227_MOESM1_ESM.xlsx]

## Sheet: Sheet1
Appendix S1. Taxonomic information, sampling metadata, GenBank accession numbers and references of mitochondrial genomes used in the study.
Family	Subfamily	Species	Life stage	Sampling metadata	Accession no	Reference
Chironomidae	Chironominae	Chironomus kiiensis	Adult male	Changhe Road, Lukou Town, Huangzhou District, Huanggang City, Hubei Province, China, alt. 13.3m, 30.45°N, 114.9321°E, 23-Sep-2021, leg. Y. Fu, light trap	ON838253	this study
	Chironominae	Chironomus nipponensis	Adult male	Jingangtai Valley, Shangcheng County, Xinyang City, Henan Province, China, alt.365m, 31.7329°N, 115.5470°E, 18-Aug-2020, leg. Y. Fu, light trap	MZ747092	Shen et al. 2022
	Chironominae	Chironomus plumosus	Adult male	Lukou Town, Huangzhou District, Huanggang City, Hubei Province, China, alt.12m, 30.443947°N, 114.934144°E, 13-Nov-2021, leg. Y. Fu, light trap	ON838252	this study
	Chironominae	Dicrotendipes pelochloris	Adult male	Yiai Lake Park, Huangzhou District, Huanggang City, Hubei Province, China, alt. 25.7m, 30.4406°N, 114.9121°E, 21-Jun-2021, leg. Y. Fu, lignt trap	ON838257	this study
	Chironominae	Dicrotendipes sp.	Adult male	Jingangtai Valley, Shangcheng County, Xinyang City, Henan Province, China, alt.366m, 31.7329°N, 115.5470°E, 18-Aug-2020, leg. Y. Fu, light trap	MZ747093	this study
	Chironominae	Einfeldia sp.	Adult male	Baojia Town, Yuexi County, Anqing City, Anhui Province, China, alt.831m, 31.0213°N, 116.0918°E, 13-Aug-2020, leg. Y. Fu, light trap	ON838255	this study
	Chironominae	Glyptotendipes tokunagai	Adult male	Baojia Town, Yuexi County, Anqing City, Anhui Province, China, alt. 831m, 31.0213°N, 116.0918°E, 13-Aug-2020, leg. Y. Fu, light trap	MZ747091	this study
	Chironominae	Nilodorum tainanus	Adult male	Baitan Lake, Lukou Town, Huangzhou District, Huanggang City, Hubei Province, China, alt. 20.9m, 30.463250°N, 114.942184°E, 14-Nov-2021, leg. Y. Fu, light trap	ON838254	this study
	Chironominae	Polypedilum nubifer	Adult male	Dahechong Village, Wujiashan Mountains, Huanggang City, Hubei Province, China, alt.487m, 31.0845°N, 115.8189°E, 9-Aug-2020, leg. Y. Fu, light trap	MZ747090	Xiao et al. 2022
	Chironominae	Polypedilum vanderplanki		Zaria, Nigeria, 11.088821°N,7.734533°E	NC028015	Deviatiiarov et al. 2017
	Chironominae	Tanytarsus formosanus	Adult male	Yiai Lake Park, Huangzhou District, Huanggang City, Hubei Province, China, alt. 25.7m, 30.4406°N, 114.9121°E, 21-Jun-2021, leg. Y. Fu, lignt trap	ON838256	this study
	Orthocladiinae	Cricotopus tamaater	Adult male	Shimenguan Scenic Spot, Yangbi, Dali, Yunnan, China, 25.640556°N, 100.0297222°E, 21-May-2018, leg. X.- L. Lin	MW837768	Lin et al. 2022
	Orthocladiinae	Limnophyes minimus	Adult male	Jingyang River, Jianshi County, Enshi Tujia and Miao Autonomous Prefecture, Hubei Province, China, alt. 677 m, 30. 2065°N, 109.5660°E, 06-Jun-2017, leg. J. - L. Huang, Light trap	MZ041033	Fang et al. 2022
	Orthocladiinae	Limnophyes sp.	Adult male	Baojia Town, Yuexi County, Anqing City, Anhui Province, China, alt.1173m, 31.0213°N, 116.0918°E, 14-Aug-2020, leg. Y. Fu, light trap	MZ747094	this study
	Orthocladiinae	Rheocricotopus villiculus	Adult male	Tianmu Mountain National Nature Reserve, Hangzhou, Zhejiang Province, China, 30.3222°N, 119.442°E, 22-Jul-2019, leg. X.- L. Lin	MW373526	Zheng et al. 2021
	Orthocladiinae	Smittia aterrima	Adult male	Baitan Lake, Lukou Town, Huangzhou District, Huanggang City, Hubei Province, China, alt. 20.9m, 30.463250°N, 114.942184°E, 14-Nov-2021, leg. Y. Fu, light trap	ON838254	this study
	Prodiamesinae	Propsilocerus akamusi	Adult male	Hubei Province, Huanggang City, Huangzhou district, Baitanhu Lake, 30.463406°N, 114.942428°E, alt.19.3 m, 4-Dec-2020, leg. J. - J. Yu, light trap	MT232763	this study
	Prodiamesinae	Propsilocerus sinicus	Adult male	Yuqiao Reservoir, Jizhou, Tianjin, China, 40.0452°N, 117.616°E, 19-Mar-2019, leg. T. Zheng	NC059037	Lin et al. 2022
	Prodiamesinae	Propsilocerus taihuensis	Adult male	Dianshan Lake, Qingpu, Shanghai, China, 31.095709°N, 120.986971°E, 15-Nov-2017, leg. D. Zhou	NC059070	Lin et al. 2022
	Prodiamesinae	Prodiamesa olivacea	Larva	Jiuzhaigou Valley Scenic and Historic Interest Area, Sichuan, China, 33.1928°N, 103.8942°E, 12-Jul-2019, leg. X.- Y. Ge	MW373525	Zheng et al. 2021
	Diamesinae	Potthastia sp.	Adult male	Wuying, Yichun, Heilongjiang, China, 48.0869° N, 129.2470° E, 27-Jul-2016, leg. C. Song	MW373523	Zheng et al. 2021
Simuliidae		Simulium maculatum	Adult	Xinjiang, China	NC040120	Wang and Huang 2019
		Simulium variegatum	Pupa	The River Alyn at Llandegla, Denbighshire, Wales, United Kingdom, 53.063214° N, -3.201966°E, 25- Jun-2014	NC033348	Day et al. 2016
Ceratopogonidae		Culicoides arakawae	Adult	Kagoshima prefecture, Kyushu, Japan, light trap	NC009809	Matsumoto et al. 2009
		Forcipomyia sp.	Adult	Bamboo forest in Makan, Zunyi, Guizhou, China 27.630765°N, 106.848949°E	MK000395	Jiang et al. 2019
