# Supplementary material for: Comparative mitogenome analyses of twelve non-biting flies and provide insights into the phylogeny of Chironomidae (Diptera: Culicomorpha)
Source: Sci Rep. 2023 Jun 6;13:9200. doi: 10.1038/s41598-023-36227-9 (PMC10244353; doi:10.1038/s41598-023-36227-9)
Supplement: Supplementary file 2 — Supplementary Information 2. [file 41598_2023_36227_MOESM2_ESM.xls]

## Sheet: TableS1
Table S1.Organization of the mitochondrial genome of Chironomus kiiensis
Gene	Strand	Position	Anticodon	Size(bp)	Start codon	Stop codon	Intergenic Nucleotides
tRNA-I	J	1-68	GAT	68
tRNA-Q	N	103-171	TTG	69			34
tRNA-M	J	185-253	CAT	69			13
ND2	J	275-1282		1008	ATG	TAA	21
tRNA-W	J	1281-1348	TCA	68			-2
tRNA-C	N	1350-1419	GCA	70			1
tRNA-Y	N	1423-1488	GTA	66			3
CO1	J	1497-3032		1536	TTG	TAA	8
tRNA-L	J	3051-3116	TAA	66			18
CO2	J	3121-3804		684	ATG	TAA	4
tRNA-K	J	3815-3886	CTT	72			10
tRNA-D	J	3892-3961	GTC	70			5
ATP8	J	3973-4134		162	ATA	TAA	11
ATP6	J	4128-4805		678	ATG	TAA	-7
CO3	J	4845-5633		789	ATG	TAA	39
tRNA-G	J	5650-5715	TCC	66			16
ND3	J	5716-6069		354	ATT	TAA	0
tRNA-A	J	6079-6144	TGC	66			9
tRNA-R	J	6159-6226	TCG	68			14
tRNA-N	J	6231-6301	GTT	71			4
tRNA-S	J	6302-6368	GCT	67			0
tRNA-E	J	6376-6444	TTC	69			7
tRNA-F	N	6445-6511	GAA	67			0
ND5	N	6527-8248		1722	ATT	TAA	15
tRNA-H	N	8264-8330	GTG	67			15
ND4	N	8336-9673		1338	ATG	TAG	5
ND4L	N	9667-9960		294	ATG	TAA	-7
tRNA-T	J	9965-10030	TGT	66			4
tRNA-P	N	10031-10097	TGG	67			0
ND6	J	10136-10639		504	ATT	TAA	38
CytB	J	10650-11786		1137	ATG	TAA	10
tRNA-S	J	11819-11886	TGA	68			32
ND1	N	11911-12849		939	ATT	TAA	24
tRNA-L	N	12853-12921	TAG	69			3
lrRNA	N	12951-14288		1338			29
tRNA-V	N	14306-14377	TAC	72			17
srRNA	N	14377-15193		817			-1
Control Region		15558-15626		69			364
a N and J indicates that the gene was located in the minor (N) and major (J) strand. b Intergenic sequence: positive numbers/negative numbers indicate intergenic/overlapping regions between adjacent genes.

## Sheet: TableS2
Table S2.Organization of the mitochondrial genome of Chironomus nipponensis
Gene	Strand	Position	Anticodon	Size(bp)	Start codon	Stop codon	Intergenic Nucleotides
tRNA-I	J	1-68	GAT	68
tRNA-Q	N	79-147	TTG	69			10
tRNA-M	J	156-224	CAT	69			8
ND2	J	225-1253		1029	ATT	TAA	0
tRNA-W	J	1252-1319	TCA	68			-2
tRNA-C	N	1322-1390	GCA	69			2
tRNA-Y	N	1398-1463	GTA	66			7
CO1	J	1477-3012		1536	TTG	TAA	13
tRNA-L	J	3031-3096	TAA	66			18
CO2	J	3106-3789		684	ATG	TAA	9
tRNA-K	J	3803-3874	CTT	72			13
tRNA-D	J	3880-3949	GTC	70			5
ATP8	J	3960-4124		165	ATA	TAA	10
ATP6	J	4118-4795		678	ATG	TAA	-7
CO3	J	4835-5623		789	ATG	TAA	39
tRNA-G	J	5640-5705	TCC	66			16
ND3	J	5706-6059		354	ATT	TAA	0
tRNA-A	J	6060-6125	TGC	66			0
tRNA-R	J	6136-6202	TCG	67			10
tRNA-N	J	6213-6281	GTT	69			10
tRNA-S	J	6282-6348	GCT	67			0
tRNA-E	J	6358-6426	TTC	69			9
tRNA-F	N	6931-6997	GAA	67			504
ND5	N	7012-8748		1737	GTG	TAA	14
tRNA-H	N	8749-8815	GTG	67			0
ND4	N	8822-10159		1338	ATG	TAG	6
ND4L	N	10153-10446		294	ATG	TAA	-7
tRNA-T	J	10451-10516	TGT	66			4
tRNA-P	N	10517-10583	TGG	67			0
ND6	J	10591-11124		534	ATT	TAA	7
CytB	J	11132-12268		1137	ATG	TAA	7
tRNA-S	J	12307-12374	TGA	68			38
ND1	N	12398-13336		939	ATT	TAA	23
tRNA-L	N	13340-13406	TAG	67			3
lrRNA	N	13432-14767		1336			25
tRNA-V	N	14787-14858	TAC	72			19
srRNA	N	14858-15679		822			-1
Control Region		15835-15986		152			155
a N and J indicates that the gene was located in the minor (N) and major (J) strand. b Intergenic sequence: positive numbers/negative numbers indicate intergenic/overlapping regions between adjacent genes.

## Sheet: Table S3
Table S3. Organization of the mitochondrial genome of Chironomus plumosus
Gene	Strand	Position	Anticodon	Size(bp)	Start codon	Stop codon	Intergenic Nucleotides
tRNA-I	J	1-68	GAT	68
tRNA-Q	N	80-148	TTG	69			11
tRNA-M	J	158-226	CAT	69			9
ND2	J	284-1255		972	ATT	TAA	57
tRNA-W	J	1254-1321	TCA	68			-2
tRNA-C	N	1323-1391	GCA	69			1
tRNA-Y	N	1398-1463	GTA	66			6
CO1	J	1472-3010		1539	ATA	TAA	8
tRNA-L	J	3029-3094	TAA	66			18
CO2	J	3105-3788		684	ATG	TAA	10
tRNA-K	J	3802-3873	CTT	72			13
tRNA-D	J	3879-3948	GTC	70			5
ATP8	J	3958-4122		165	ATA	TAA	9
ATP6	J	4116-4793		678	ATG	TAA	-7
CO3	J	4835-5623		789	ATG	TAA	41
tRNA-G	J	5640-5705	TCC	66			16
ND3	J	5706-6059		354	ATT	TAA	0
tRNA-A	J	6060-6125	TGC	66			0
tRNA-R	J	6139-6205	TCG	67			13
tRNA-N	J	6210-6279	GTT	70			4
tRNA-S	J	6280-6346	GCT	67			0
tRNA-E	J	6356-6424	TTC	69			9
tRNA-F	N	6658-6724	GAA	67			233
ND5	N	6740-8452		1713	ATT	TAA	15
tRNA-H	N	8477-8543	GTG	67			24
ND4	N	8550-9887		1338	ATG	TAA	6
ND4L	N	9881-10174		294	ATG	TAA	-7
tRNA-T	J	10179-10244	TGT	66			4
tRNA-P	N	10245-10312	TGG	68			0
ND6	J	10350-10853		504	ATT	TAA	37
CytB	J	10861-11997		1137	ATG	TAA	7
tRNA-S	J	12021-12088	TGA	68			23
ND1	N	12112-13050		939	ATT	TAA	23
tRNA-L	N	13054-13120	TAG	67			3
lrRNA	N	13147-14472		1326			26
tRNA-V	N	14504-14575	TAC	72			31
srRNA	N	14575-15395		821			-1
Control Region		15567-15702		136			171
a N and J indicates that the gene was located in the minor (N) and major (J) strand. b Intergenic sequence: positive numbers/negative numbers indicate intergenic/overlapping regions between adjacent genes.

## Sheet: Table S4
Table S4. Organization of the mitochondrial genome of Dicrotendipes pelochloris
Gene	Strand	Position	Anticodon	Size(bp)	Start codon	Stop codon	Intergenic Nucleotides
tRNA-I	J	1-69	GAT	69
tRNA-Q	N	73-141	TTG	69			3
tRNA-M	J	148-216	CAT	69			6
ND2	J	217-1245		1029	ATT	TAA	0
tRNA-W	J	1255-1321	TCA	67			9
tRNA-C	N	1325-1391	GCA	67			3
tRNA-Y	N	1392-1458	GTA	67			0
CO1	J	1467-3002		1536	TTG	TAA	8
tRNA-L	J	3019-3084	TAA	66			16
CO2	J	3086-3769		684	ATG	TAA	1
tRNA-K	J	3777-3848	CTT	72			7
tRNA-D	J	3860-3929	GTC	70			11
ATP8	J	3939-4097		159	ATA	TAA	9
ATP6	J	4091-4768		678	ATG	TAA	-7
CO3	J	4776-5564		789	ATG	TAA	7
tRNA-G	J	5581-5645	TCC	65			16
ND3	J	5646-5999		354	ATT	TAA	0
tRNA-A	J	6011-6076	TGC	66			11
tRNA-R	J	6097-6162	TCG	66			20
tRNA-N	J	6175-6244	GTT	70			12
tRNA-S	J	6245-6311	GCT	67			0
tRNA-E	J	6320-6387	TTC	68			8
tRNA-F	N	6390-6456	GAA	67			2
ND5	N	6469-8205		1737	GTG	TAA	12
tRNA-H	N	8206-8272	GTG	67			0
ND4	N	8272-9609		1338	ATG	TAA	-1
ND4L	N	9603-9896		294	ATG	TAA	-7
tRNA-T	J	9901-9965	TGT	65			4
tRNA-P	N	9966-10032	TGG	67			0
ND6	J	10043-10573		531	ATA	TAA	10
CytB	J	10579-11715		1137	ATG	TAA	5
tRNA-S	J	11745-11812	TGA	68			29
ND1	N	11832-12779		948	ATA	TAA	19
tRNA-L	N	12774-12840	TAG	67			-6
lrRNA	N	12851-14222		1372			10
tRNA-V	N	14223-14294	TAC	72			0
srRNA	N	14295-15108		814			0
Control Region		15109-15790		682			0
a N and J indicates that the gene was located in the minor (N) and major (J) strand. b Intergenic sequence: positive numbers/negative numbers indicate intergenic/overlapping regions between adjacent genes.

## Sheet: Table S5 
Table S5. Organization of the mitochondrial genome of Dicrotendipes sp.
Gene	Strand	Position	Anticodon	Size(bp)	Start codon	Stop codon	Intergenic Nucleotides
tRNA-I	J	1-69	GAT	69
tRNA-Q	N	73-141	TTG	69			3
tRNA-M	J	147-215	CAT	69			5
ND2	J	216-1244		1029	ATT	TAA	0
tRNA-W	J	1244-1311	TCA	68			-1
tRNA-C	N	1311-1378	GCA	68			-1
tRNA-Y	N	1379-1446	GTA	68			0
CO1	J	1456-2991		1536	TTG	TAA	9
tRNA-L	J	3006-3071	TAA	66			14
CO2	J	3076-3759		684	ATG	TAA	4
tRNA-K	J	3770-3841	CTT	72			10
tRNA-D	J	3847-3916	GTC	70			5
ATP8	J	3917-4084		168	GTG	TAA	0
ATP6	J	4078-4755		678	ATG	TAA	-7
CO3	J	4765-5553		789	ATG	TAA	9
tRNA-G	J	5570-5635	TCC	66			16
ND3	J	5636-5989		354	ATT	TAA	0
tRNA-A	J	5996-6062	TGC	67			6
tRNA-R	J	6075-6141	TCG	67			12
tRNA-N	J	6193-6259	GTT	67			51
tRNA-S	J	6260-6326	GCT	67			0
tRNA-E	J	6340-6409	TTC	70			13
tRNA-F	N	6413-6479	GAA	67			3
ND5	N	6493-8229		1737	GTG	TAA	13
tRNA-H	N	8230-8296	GTG	67			0
ND4	N	8296-9633		1338	ATG	TAA	-1
ND4L	N	9627-9920		294	ATG	TAA	-7
tRNA-T	J	9928-9992	TGT	65			7
tRNA-P	N	9993-10060	TGG	68			0
ND6	J	10068-10601		534	ATT	TAA	7
CytB	J	10608-11744		1137	ATG	TAA	6
tRNA-S	J	11809-11876	TGA	68			64
ND1	N	11894-12832		939	ATT	TAG	17
tRNA-L	N	12836-12903	TAG	68			3
lrRNA	N	12930-14290		1361			26
tRNA-V	N	14284-14355	TAC	72			-7
srRNA	N	14356-15175		820			0
Control Region		15251-15663		413			75
a N and J indicates that the gene was located in the minor (N) and major (J) strand. b Intergenic sequence: positive numbers/negative numbers indicate intergenic/overlapping regions between adjacent genes.

## Sheet: Table S6 
Table S6. Organization of the mitochondrial genome of Einfeldia sp.
Gene	Strand	Position	Anticodon	Size(bp)	Start codon	Stop codon	Intergenic Nucleotides
tRNA-I	J	1-68	GAT	68
tRNA-Q	N	75-143	TTG	69			6
tRNA-M	J	157-225	CAT	69			13
ND2	J	283-1254		972	ATT	TAA	57
tRNA-W	J	1253-1319	TCA	67			-2
tRNA-C	N	1321-1387	GCA	67			1
tRNA-Y	N	1519-1585	GTA	67			131
CO1	J	1593-3131		1539	ATA	TAA	7
tRNA-L	J	3144-3209	TAA	66			12
CO2	J	3221-3904		684	ATG	TAA	11
tRNA-K	J	3915-3986	CTT	72			10
tRNA-D	J	4009-4079	GTC	71			22
ATP8	J	4089-4253		165	ATA	TAA	9
ATP6	J	4247-4924		678	ATG	TAA	-7
CO3	J	4980-5768		789	ATG	TAA	55
tRNA-G	J	5785-5850	TCC	66			16
ND3	J	5851-6204		354	ATT	TAA	0
tRNA-A	J	6205-6271	TGC	67			0
tRNA-R	J	6273-6339	TCG	67			1
tRNA-N	J	6405-6474	GTT	70			65
tRNA-S	J	6475-6541	GCT	67			0
tRNA-E	J	6550-6618	TTC	69			8
tRNA-F	N	6743-6810	GAA	68			124
ND5	N	6833-8545		1713	ATT	TAA	22
tRNA-H	N	8570-8636	GTG	67			24
ND4	N	8662-9999		1338	ATG	TAG	25
ND4L	N	9993-10286		294	ATG	TAA	-7
tRNA-T	J	10291-10355	TGT	65			4
tRNA-P	N	10356-10422	TGG	67			0
ND6	J	10460-10963		504	ATT	TAA	37
CytB	J	10969-12105		1137	ATG	TAA	5
tRNA-S	J	12151-12218	TGA	68			45
ND1	N	12262-13200		939	ATT	TAA	43
tRNA-L	N	13204-13270	TAG	67			3
lrRNA	N	13283-14633		1351			12
tRNA-V	N	14655-14726	TAC	72			21
srRNA	N	14726-15538		813			-1
Control Region		15752-15982		231			213
a N and J indicates that the gene was located in the minor (N) and major (J) strand. b Intergenic sequence: positive numbers/negative numbers indicate intergenic/overlapping regions between adjacent genes.

## Sheet: Table S7 
Table S7. Organization of the mitochondrial genome of Glyptotendipes tokunagai
Gene	Strand	Position	Anticodon	Size(bp)	Start codon	Stop codon	Intergenic Nucleotides
tRNA-I	J	1-68	GAT	68
tRNA-Q	N	66-134	TTG	69			-3
tRNA-M	J	141-209	CAT	69			6
ND2	J	243-1238		996	ATG	TAA	33
tRNA-W	J	1237-1304	TCA	68			-2
tRNA-C	N	1304-1367	GCA	64			-1
tRNA-Y	N	1375-1440	GTA	66			7
CO1	J	1450-2985		1536	TTG	TAA	9
tRNA-L	J	2999-3064	TAA	66			13
CO2	J	3068-3751		684	ATG	TAA	3
tRNA-K	J	3760-3831	CTT	72			8
tRNA-D	J	3845-3912	GTC	68			13
ATP8	J	3922-4080		159	ATA	TAA	9
ATP6	J	4074-4751		678	ATG	TAA	-7
CO3	J	4778-5566		789	ATG	TAA	26
tRNA-G	J	5583-5648	TCC	66			16
ND3	J	5649-6002		354	ATT	TAA	0
tRNA-A	J	6022-6087	TGC	66			19
tRNA-R	J	6102-6167	TCG	66			14
tRNA-N	J	6189-6257	GTT	69			21
tRNA-S	J	6258-6324	GCT	67			0
tRNA-E	J	6330-6399	TTC	70			5
tRNA-F	N	6609-6675	GAA	67			209
ND5	N	6677-8380		1704	ATT	TAA	1
tRNA-H	N	8414-8480	GTG	67			33
ND4	N	8480-9817		1338	ATG	TAA	-1
ND4L	N	9811-10104		294	ATG	TAA	-7
tRNA-T	J	10109-10173	TGT	65			4
tRNA-P	N	10174-10240	TGG	67			0
ND6	J	10277-10780		504	ATT	TAA	36
CytB	J	10784-11920		1137	ATG	TAA	3
tRNA-S	J	11937-12004	TGA	68			16
ND1	N	12023-12961		939	ATT	TAA	18
tRNA-L	N	12965-13031	TAG	67			3
lrRNA	N	13047-14415		1369			15
tRNA-V	N	14416-14487	TAC	72			0
srRNA	N	14487-15307		821			-1
Control Region		15661-15950		290			353
a N and J indicates that the gene was located in the minor (N) and major (J) strand. b Intergenic sequence: positive numbers/negative numbers indicate intergenic/overlapping regions between adjacent genes.

## Sheet: Table S8
Table S8. Organization of the mitochondrial genome of Limnophyes sp.
Gene	Strand	Position	Anticodon	Size(bp)	Start codon	Stop codon	Intergenic Nucleotides
tRNA-I	J	1-68	GAT	68
tRNA-Q	N	75-143	TTG	69			6
tRNA-M	J	170-237	CAT	68			26
ND2	J	238-1266		1029	ATG	TAA	0
tRNA-W	J	1265-1331	TCA	67			-2
tRNA-C	N	1324-1390	GCA	67			-8
tRNA-Y	N	1398-1464	GTA	67			7
CO1	J	1502-3043		1542	TTG	TAA	37
tRNA-L	J	3057-3121	TAA	65			13
CO2	J	3127-3807		681	ATG	TAA	5
tRNA-K	J	3821-3891	CTT	71			13
tRNA-D	J	3894-3960	GTC	67			2
ATP8	J	3970-4128		159	ATA	TAA	9
ATP6	J	4122-4799		678	ATG	TAA	-7
CO3	J	4805-5593		789	ATG	TAA	5
tRNA-G	J	5594-5660	TCC	67			0
ND3	J	5661-6014		354	ATT	TAA	0
tRNA-A	J	6029-6093	TGC	65			14
tRNA-R	J	6142-6207	TCG	66			48
tRNA-N	J	6208-6274	GTT	67			0
tRNA-S	J	6275-6342	GCT	68			0
tRNA-E	J	6346-6412	TTC	67			3
tRNA-F	N	6427-6493	GAA	67			14
ND5	N	6504-8228		1725	ATT	TAA	10
tRNA-H	N	8238-8302	GTG	65			9
ND4	N	8411-9751		1341	ATG	TAG	108
ND4L	N	9745-10041		297	ATG	TAA	-7
tRNA-T	J	10087-10152	TGT	66			45
tRNA-P	N	10153-10218	TGG	66			0
ND6	J	10221-10748		528	ATT	TAA	2
CytB	J	10762-11898		1137	ATG	TAA	13
tRNA-S	J	11907-11975	TGA	69			8
ND1	N	12000-12935		936	ATT	TAA	24
tRNA-L	N	12954-13021	TAG	68			18
lrRNA	N	13038-14386		1349			16
tRNA-V	N	14420-14491	TAC	72			33
srRNA	N	14492-15328		837			0
Control Region		15668-15915		248			339
a N and J indicates that the gene was located in the minor (N) and major (J) strand. b Intergenic sequence: positive numbers/negative numbers indicate intergenic/overlapping regions between adjacent genes.

## Sheet: Table S9 
Table S9. Organization of the mitochondrial genome of Nilodorum tainanus
Gene	Strand	Position	Anticodon	Size(bp)	Start codon	Stop codon	Intergenic Nucleotides
tRNA-I	J	1-68	GAT	68
tRNA-Q	N	81-149	TTG	69			12
tRNA-M	J	149-217	CAT	69			-1
ND2	J	275-1246		972	ATT	TAA	57
tRNA-W	J	1245-1311	TCA	67			-2
tRNA-C	N	1317-1388	GCA	72			5
tRNA-Y	N	1407-1473	GTA	67			18
CO1	J	1483-3018		1536	TTG	TAA	9
tRNA-L	J	3054-3118	TAA	65			35
CO2	J	3126-3809		684	ATG	TAA	7
tRNA-K	J	3820-3891	CTT	72			10
tRNA-D	J	3905-3973	GTC	69			13
ATP8	J	3974-4141		168	ATT	TAA	0
ATP6	J	4135-4812		678	ATG	TAA	-7
CO3	J	4846-5634		789	ATG	TAA	33
tRNA-G	J	5651-5716	TCC	66			16
ND3	J	5717-6070		354	ATT	TAA	0
tRNA-A	J	6083-6149	TGC	67			12
tRNA-R	J	6163-6228	TCG	66			13
tRNA-N	J	6234-6303	GTT	70			5
tRNA-S	J	6304-6370	GCT	67			0
tRNA-E	J	6379-6449	TTC	71			8
tRNA-F	N	6451-6519	GAA	69			1
ND5	N	6531-8243		1713	ATT	TAA	11
tRNA-H	N	8268-8333	GTG	66			24
ND4	N	8333-9670		1338	ATG	TAA	-1
ND4L	N	9664-9957		294	ATG	TAA	-7
tRNA-T	J	9969-10033	TGT	65			11
tRNA-P	N	10034-10099	TGG	66			0
ND6	J	10139-10642		504	ATT	TAA	39
CytB	J	10649-11785		1137	ATG	TAA	6
tRNA-S	J	11830-11897	TGA	68			44
ND1	N	11923-12861		939	ATT	TAA	25
tRNA-L	N	12865-12931	TAG	67			3
lrRNA	N	12965-14263		1299			33
tRNA-V	N	14321-14392	TAC	72			57
srRNA	N	14392-15213		822			-1
Control Region		15377-15667		291			163
a N and J indicates that the gene was located in the minor (N) and major (J) strand. b Intergenic sequence: positive numbers/negative numbers indicate intergenic/overlapping regions between adjacent genes.

## Sheet: Table S10 
Table S10. Organization of the mitochondrial genome of Polypedilum nubifer
Gene	Strand	Position	Anticodon	Size(bp)	Start codon	Stop codon	Intergenic Nucleotides
tRNA-I	J	1-67	GAT	67
tRNA-Q	N	88-156	TTG	69			20
tRNA-M	J	165-233	CAT	69			8
ND2	J	234-1262		1029	ATT	TAA	0
tRNA-W	J	1262-1331	TCA	70			-1
tRNA-C	N	1332-1397	GCA	66			0
tRNA-Y	N	1459-1523	GTA	65			61
CO1	J	1539-3074		1536	TTG	TAA	15
tRNA-L	J	3106-3171	TAA	66			31
CO2	J	3177-3857		681	ATG	TAA	5
tRNA-K	J	3869-3940	CTT	72			11
tRNA-D	J	3945-4013	GTC	69			4
ATP8	J	4023-4184		162	ATA	TAA	9
ATP6	J	4178-4855		678	ATG	TAA	-7
CO3	J	4872-5660		789	ATG	TAA	16
tRNA-G	J	5702-5766	TCC	65			41
ND3	J	5764-6120		357	ATA	TAA	-3
tRNA-A	J	6156-6222	TGC	67			35
tRNA-R	J	6310-6375	TCG	66			87
tRNA-N	J	6378-6445	GTT	68			2
tRNA-S	J	6446-6512	GCT	67			0
tRNA-E	J	6513-6581	TTC	69			0
tRNA-F	N	6591-6655	GAA	65			9
ND5	N	6671-8413		1743	GTG	TAA	15
tRNA-H	N	8414-8480	GTG	67			0
ND4	N	8504-9841		1338	ATG	TAA	23
ND4L	N	9835-10128		294	ATG	TAA	-7
tRNA-T	J	10132-10198	TGT	67			3
tRNA-P	N	10201-10266	TGG	66			2
ND6	J	10272-10805		534	ATC	TAA	5
CytB	J	10821-11933		1113	ATG	TAA	15
tRNA-S	J	11961-12029	TGA	69			27
ND1	N	12047-12988		942	GTG	TAA	17
tRNA-L	N	12989-13055	TAG	67			0
lrRNA	N	13130-14559		1430			74
tRNA-V	N	14561-14632	TAC	72			1
srRNA	N	14634-15443		810			1
Control Region
a N and J indicates that the gene was located in the minor (N) and major (J) strand. b Intergenic sequence: positive numbers/negative numbers indicate intergenic/overlapping regions between adjacent genes.

[truncated: 2 more sheets: Table S11 , Table S12 ]
